# Supplementary material for: Unveiling Novel Genetic Loci and Superior Alleles for Nickel Accumulation in Wheat via Genome-Wide Association Study
Source: Plants (Basel). 2025 Apr 21;14(8):1262. doi: 10.3390/plants14081262 (PMC12030696; doi:10.3390/plants14081262)
Supplement: Supplementary file 1 [file plants-14-01262-s001.zip]

Archive with 1 entries (1 files):
- plants-3519293-supplementary.pdf
